# Supplementary material for: Comparative Transcriptome Analysis between Resistant and Susceptible Pakchoi Cultivars in Response to Downy Mildew
Source: Int J Mol Sci. 2023 Oct 28;24(21):15710. doi: 10.3390/ijms242115710 (PMC10649052; doi:10.3390/ijms242115710)
Supplement: Supplementary file 1 [file ijms-24-15710-s001.zip]

Archive with 1 entries (1 files):
- ijms-2608790-supplementary.pdf
